# Supplementary material for: Performance-Based Functional Status Predicts Diffuse Cortical Atrophy in Alzheimer’s Disease
Source: Brain Sci. 2026 Mar 6;16(3):295. doi: 10.3390/brainsci16030295 (PMC13024149; doi:10.3390/brainsci16030295)
Supplement: Supplementary file 1 [file brainsci-16-00295-s001.zip]

Archive with 1 entries (1 files):
- brainsci-4081311-supplementary.pdf
